# Supplementary material for: Eco-evolutionary processes shaping floral nectar sugar composition
Source: Sci Rep. 2024 Jun 15;14:13856. doi: 10.1038/s41598-024-64755-5 (PMC11180116; doi:10.1038/s41598-024-64755-5)
Supplement: Supplementary file 2 — Supplementary Table S3. [file 41598_2024_64755_MOESM2_ESM.xlsx]

## Sheet: nectar
species	sucrose(%)	fructose(%)	glucose(%)
Aesculus hippocastanum	84.99	11.94	3.07
Allium carinatum	16.76	25.76	57.48
Anthriscus sylvestris	49.4	50.6	0
Aquilegia vulgaris	92.97	5.38	1.65
Arctium tomentosum	52.32	40.97	6.72
Asparagus officinalis	7.39	67.54	25.07
Astragalus glycyphyllos	65.32	22.2	12.48
Ballota nigra	64.22	29.6	6.18
Betonica officinalis	56.62	40.93	2.45
Bistorta officinalis	0	54.65	45.35
Brassica napus	2.57	51.17	46.25
Bryonia dioica	47.49	52.51	0
Campanula trachelium	66.4	33.6	0
Carduus acanthoides	9.14	57.52	33.33
Centaurea cyanus	12.67	78.13	9.2
Centaurea scabiosa	0	84.46	15.54
Cerastium arvense	4.64	67.85	27.51
Chondrilla juncea	0	88.83	11.17
Clematis vitalba	19.82	80.18	0
Calamintha nepeta	0	100	0
Clinopodium vulgare	72.48	25.56	1.95
Consolida regalis	85.26	14.74	0
Convolvulus arvensis	17.55	69.38	13.06
Cornus sanguinea	8.68	34.05	57.27
Crataegus monogyna	9.5	47.87	42.63
Deutzia scabra	19.88	43.69	36.43
Dictamnus albus	63.03	26.02	10.95
Diplotaxis tenuifolia	0	87.28	12.72
Echium vulgare	23.58	66.92	9.5
Euphorbia cyparissias	0	67.61	32.39
Fumaria officinalis	97.01	2.99	0
Galeobdolon luteum	30.86	63.69	5.45
Galeopsis speciosa	70.36	29.64	0
Galeopsis tetrahit	73.6	26.4	0
Geranium palustre	8.59	73.24	18.18
Geranium pratense	52.99	47.01	0
Geranium pyrenaicum	61.31	20.93	19.91
Geranium robertianum	44.43	49.09	6.48
Geranium sanguineum	34	28.52	37.47
Glechoma hederacea	62.74	19.27	17.98
Hyoscyamus niger	10.14	56.19	33.67
Knautia arvensis	50	28.51	21.49
Lamium album	64.08	32.44	3.48
Lamium amplexicaule	90.95	0.42	8.63
Lamium purpureum	76.97	16.04	7
Lathyrus latifolius	53.45	33.85	12.7
Lathyrus pratensis	69.72	30.28	0
Lathyrus sylvestris	48.69	27.31	24
Lathyrus tuberosus	89.01	9.74	1.25
Lavandula angustifolia	69.21	26.35	4.44
Linaria purpurea	44.85	51.5	3.65
Linaria vulgaris	79.68	18.23	2.09
Lotus corniculatus	58.9	26.15	14.95
Lycium barbarum	4.5	51.18	44.31
Anchusa arvensis	48.62	30.35	21.02
Malus sylvestris	34.42	38.4	27.18
Medicago x varia	47.78	31.53	20.69
Nepeta cataria	77.14	22.86	0
Nonea pulla	71.75	15.04	13.21
Onopordum acanthium	4.6	79.86	15.54
Origanum vulgare	30.87	36.3	32.83
Ornithogalum umbellatum	3.95	48.55	47.51
Phacelia tanacetifolia	40.76	59.24	0
Philadelphus coronarius	62.79	37.21	0
Potentilla argentea	7.71	92.29	0
Potentilla reptans	14	80.57	5.43
Prunella vulgaris	62.89	34.39	2.72
Rubus caesius	41.75	44.08	14.17
Salvia nemorosa	62.46	31.13	6.41
Salvia pratensis	73.72	19.65	6.63
Scabiosa ochroleuca	41.33	39.17	19.5
Silene dioica	32.61	42.56	24.83
Silene latifolia	8.38	54.46	37.16
Stachys palustris	64.87	32.71	2.42
Stachys recta	93.75	6.25	0
Stachys sylvatica	16.34	83.66	0
Symphoricarpos albus	49.54	50.46	0
Symphytum officinale	32.52	67.48	0
Syringa vulgaris	8.66	47.94	43.4
Tilia cordata	29.37	70.63	0
Trifolium alpestre	54.27	33.68	12.04
Trifolium incarnatum	53.71	27.21	19.09
Trifolium pratense	49.42	29.09	21.49
Trifolium repens	55.49	25.32	19.2
Veronica chamaedrys	0.61	47.62	51.77
Pseudolysimachion longifolium	11.98	88.02	0
Veronica persica	0	64.04	35.96
Vicia faba	72.12	19.53	8.35
Vicia sativa	74.28	17.44	8.28
Vicia sepium	61.13	35.56	3.31
Vicia villosa	77.19	18.27	4.54
Vinca major	77.91	10.35	11.75
Viola arvensis	69.5	17.11	13.38

## Sheet: corolla_tube_length
species	corolla_tube_length(mm)
Achillea millefolium	1.7
Aconitum napellus	15
Allium carinatum	13.84
Astragalus glycyphyllos	4.54
Campanula glomerata	15
Campanula rotundifolia	11.96
Carduus nutans	13.99
Centaurea jacea	11.35
Centaurea scabiosa	12.28
Cerastium arvense	7.04
Cirsium arvense	10.04
Cirsium oleraceum	19.39
Convolvulus arvensis	5.04
Crepis biennis	2.04
Crepis paludosa	8
Dianthus superbus	26.5
Diplotaxis tenuifolia	3.68
Echium vulgare	9.22
Eupatorium cannabinum	6.18
Galeobdolon luteum	20.67
Galeopsis speciosa	20.34
Galeopsis tetrahit	12.37
Geranium molle	0.55
Geranium robertianum	7
Hieracium pilosella	4.5
Impatiens glandulifera	35
Knautia arvensis	5.91
Lamium album	15.3
Lathyrus pratensis	5.74
Lathyrus sylvestris	6.56
Leontodon hispidus	5
Leucanthemum vulgare	1.33
Linaria alpina	10
Lotus corniculatus	6.54
Lythrum salicaria	8
Oenothera biennis	32
Origanum vulgare	4.78
Pedicularis palustris	10.5
Prunella vulgaris	8
Rhinanthus alectorolophus	9.5
Rhinanthus minor	7.5
Salvia pratensis	13.93
Saponaria officinalis	24.3
Scabiosa columbaria	6
Scrophularia nodosa	5
Silene dioica	14.53
Silene nutans	13.5
Silene vulgaris	13.7
Solidago virgaurea	8
Stachys recta	7.29
Stachys sylvatica	9.55
Symphytum officinale	9.47
Tragopogon pratensis	5
Trifolium pratense	11.04
Trifolium repens	4.52
Valeriana officinalis	4.5
Veronica chamaedrys	1.84
Veronica persica	1.61
Vicia cracca	7.03
Vicia sepium	6.86
Vicia villosa	11.83
Adenophora liliifolia	10
Aegopodium podagraria	0.05
Aesculus hippocastanum	5
Agrostemma githago	18.7
Ajuga reptans	9
Alcea rosea	35.2
Alisma plantago-aquatica	0.05
Alliaria petiolata	2
Allium fistulosum	10
Allium ursinum	9
Alyssum saxatile	1.5
Anagallis tenella	4
Anchusa azurea	7
Andromeda polifolia	6.5
Angelica sylvestris	0.05
Anthriscus sylvestris	0.05
Antirrhinum majus	35
Aquilegia vulgaris	26.155
Arctium minus	12
Arctium tomentosum	8.5
Arctostaphylos uva-ursi	5.5
Armoracia rusticana	0.05
Asparagus officinalis	4
Asperula cynanchica	2
Aster novae-angliae	5.5
Astrantia major	0.05
Atropa bella-donna	30
Ballota nigra	6.695
Betonica officinalis	7
Bistorta officinalis	2.71
Borago officinalis	3
Brassica napus	8.72
Brassica rapa	5
Brunnera macrophylla	1
Bryonia dioica	1.72
Buglossoides purpurocaerulea	8.5
Caltha palustris	0.05
Campanula latifolia	25
Campanula thyrsoides	20
Cardamine amara	0.05
Cardamine pratensis	0.05
Carduus acanthoides	9.38
Centaurea cyanus	13.79
Centaurea montana	18
Centaurea nigra	14.5
Centranthus ruber	15
Cerastium glomeratum	0.05
Cerastium tomentosum	6
Chondrilla juncea	6.27
Chrysosplenium oppositifolium	0.05
Circaea lutetiana	0.05
Cirsium acaule	35
Cirsium dissectum	20
Cirsium helenioides	20
Cirsium palustre	16.2
Cirsium vulgare	18.86
Collomia grandiflora	17
Conopodium majus	0.05
Consolida regalis	20.79
Cornus sanguinea	0.05
Cornus sericea	0.05
Cotoneaster horizontalis	0.05
Crataegus laevigata	5.5
Crataegus monogyna	5.45
Crepis capillaris	2.78
Cydonia oblonga	0.05
Cymbalaria muralis	3
Cynoglossum officinale	3
Daphne cneorum	7.5
Deutzia scabra	19.34
Dianthus arenarius	22.8
Dianthus armeria	15
Dianthus barbatus	16
Dianthus carthusianorum	23.6
Dianthus deltoides	16.3
Dianthus sylvestris	26.2
Dictamnus albus	2.22
Digitalis lanata	15
Digitalis lutea	13.5
Digitalis purpurea	50
Dipsacus fullonum	13
Echinops banaticus	5.5
Epilobium ciliatum	2.5
Epilobium palustre	0.05
Epilobium parviflorum	0.05
Epimedium alpinum	2
Epipactis atrorubens	3
Epipactis helleborine	5
Epipactis palustris	5
Eranthis hyemalis	0.05
Erica carnea	6
Erica tetralix	7
Erigeron acris	3.165
Erodium cicutarium	4.31
Eruca sativa	10.36
Eryngium maritimum	0.05
Erysimum cheiri	4
Euonymus europaea	0.05
Euonymus latifolia	0.05
Euphorbia cyparissias	0.05
Euphorbia helioscopia	0.05
Euphorbia peplus	0.05
Euphrasia officinalis	9
Foeniculum vulgare	0.05
Frangula alnus	0.05
Fritillaria meleagris	37
Fumaria capreolata	11
Fumaria officinalis	7.99
Galanthus nivalis	9.5
Galeopsis angustifolia	14
Gentiana acaulis	50
Gentiana asclepiadea	42
Gentiana lutea	0.05
Gentiana pneumonanthe	27
Gentiana verna	23
Gentianella amarella	17
Geranium bohemicum	0.05
Geranium lucidum	0.05
Geranium macrorrhizum	8.51
Geranium palustre	0.05
Geranium pratense	0.05
Geranium rotundifolium	1.8
Geranium sanguineum	0.05
Geranium sibiricum	2
Geum urbanum	0.05
Glechoma hederacea	17.285
Hedera helix	0.05
Helleborus foetidus	0.05
Helleborus niger	0.05
Helleborus viridis	0.05
Heracleum sphondylium	0.05
Hesperis matronalis	7
Hieracium murorum	4
Hippocrepis emerus	11
Hirschfeldia incana	3.76
Hyacinthoides non-scripta	17
Hyoscyamus niger	9.91
Hypochaeris radicata	6.5
Ilex aquifolium	0.05
Impatiens noli-tangere	27
Impatiens parviflora	13
Inula conyzae	5
Iris pseudacorus	10.5
Lamium amplexicaule	13.26
Lamium maculatum	16
Lamium purpureum	12.425
Lathyrus latifolius	7.21
Lathyrus linifolius	6
Lathyrus tuberosus	4.56
Lathyrus vernus	10
Lavandula angustifolia	6.715
Ledum palustre	0.05
Linaria purpurea	15
Linaria repens	3
Linaria vulgaris	17.125
Linum catharticum	2
Listera ovata	0.05
Lithospermum officinale	4.5
Lonicera alpigena	5
Lonicera periclymenum	25
Lotus pedunculatus	7
Lunaria rediviva	8
Lychnis flos-cuculi	6.5
Lycium barbarum	7.685
Lycopus europaeus	3.5
Mahonia aquifolium	3
Malus sylvestris	0.05
Malva moschata	1.41
Marrubium vulgare	3.4
Melampyrum arvense	21.5
Melampyrum pratense	14.5
Mespilus germanica	4
Mimulus guttatus	32
Moehringia trinervia	0.05
Moenchia erecta	0.05
Monarda didyma	37
Muscari comosum	9.5
Mycelis muralis	8
Myosotis ramosissima	2
Myosotis scorpioides	3
Myosotis sylvatica	2.5
Myrrhis odorata	0.05
Nasturtium officinale	0.05
Nepeta cataria	6.76
Nicandra physalodes	25
Nicotiana rustica	16
Nicotiana tabacum	30
Nonea pulla	12.33
Nymphoides peltata	5.5
Odontites vernus	4.205
Oenanthe fistulosa	0.05
Oenothera flaemingina	21
Oenothera nuda	31
Oenothera rubricaulis	20
Onopordum acanthium	14.12
Ornithogalum umbellatum	0.05
Orobanche alba	16
Orobanche hederae	16
Orobanche lucorum	16
Orobanche minor	11
Oxalis acetosella	0.05
Oxalis corniculata	4
Pastinaca sativa	0.05
Paulownia tomentosa	50
Pedicularis sylvatica	12
Pentaglottis sempervirens	4
Petasites albus	8
Phacelia tanacetifolia	6.94
Philadelphus coronarius	2.42
Phlox paniculata	20
Phyteuma spicatum	4
Pimpinella major	0.05
Pinguicula alpina	6.5
Polemonium caeruleum	2
Polygala vulgaris	4.05
Polygonatum multiflorum	14.5
Potentilla anserina	0.05
Potentilla palustris	0.05
Potentilla recta	0.05
Potentilla sterilis	0.05
Primula auricula	14
Primula elatior	14.5
Primula farinosa	5.5
Primula hirsuta	12
Primula veris	15.275
Primula vulgaris	20
Prunus avium	0.05
Prunus domestica	5
Prunus persica	15
Prunus spinosa	6
Pseudofumaria lutea	5
Pulsatilla vulgaris	15
Ranunculus baudotii	0.05
Ranunculus ficaria	0.05
Ranunculus flammula	0.05
Ranunculus hederaceus	0.05
Ranunculus sceleratus	0.05
Ranunculus trichophyllus	0.05
Raphanus raphanistrum	10
Rhododendron luteum	17
Ribes aureum	13.5
Ribes nigrum	3
Ribes rubrum	2
Ribes sanguineum	5
Ribes uva-crispa	3
Rubus caesius	2.06
Rubus idaeus	6
Rubus spectabilis	5
Rubus ulmifolius	5
Ruta graveolens	0.05
Salix caprea	6
Salix cinerea	6
Salvia nemorosa	5.62
Sambucus ebulus	0.05
Sanguisorba officinalis	1
Sanicula europaea	0.05
Saponaria ocymoides	11.5
Sarracenia purpurea	0.05
Saxifraga burseriana	0.05
Saxifraga hypnoides	0.05
Scabiosa ochroleuca	5.74
Scilla siberica	0.05
Scrophularia vernalis	5
Scutellaria galericulata	15
Senecio jacobaea	6
Senecio vulgaris	5
Silene acaulis	6.3
Silene armeria	17
Silene chlorantha	14.5
Silene conica	15.7
Silene cretica	16.4
Silene gallica	10.3
Silene italica	21.6
Silene latifolia	27.725
Silene linicola	15.2
Silene noctiflora	18
Silene otites	3.1
Silene rupestris	4.8
Silene viscosa	22.5
Sinapis arvensis	4.4
Sisymbrium officinale	2.56
Soldanella alpina	6
Sonchus arvensis	10
Sonchus oleraceus	10
Sorbus aucuparia	0.05
Stachys arvensis	4
Stachys palustris	8.95
Stellaria alsine	0.05
Stellaria holostea	7.52
Stellaria media	0.05
Succisa pratensis	3.5
Symphoricarpos albus	2.53
Symphytum asperum	15.4
Syringa vulgaris	10.435
Tamus communis	1
Telekia speciosa	6
Teucrium scorodonia	9.5
Tilia cordata	0.05
Torilis japonica	0.05
Trifolium alpestre	13.45
Trifolium campestre	6
Trifolium dubium	3.5
Trifolium fragiferum	3
Trifolium hybridum	6
Trifolium incarnatum	10.175
Tripleurospermum maritimum	2
Trollius europaeus	12
Tussilago farfara	3
Vaccaria hispanica	17
Veronica beccabunga	1
Veronica filiformis	0.5
Veronica hederifolia	0.5
Veronica montana	1
Viburnum opulus	0.05
Vicia angustifolia	7
Vicia faba	11.28
Vicia sativa	14.375
Vicia tetrasperma	3
Vinca major	16.165
Vinca minor	11
Vincetoxicum hirundinaria	2
Viola arvensis	6.48
Viola hirta	4
Viola odorata	7
Viola reichenbachiana	7
Viola riviniana	7
Wahlenbergia hederacea	10

## Sheet: visitation_metanetwork
plant	poll	int
Achillea.millefolium	Andrena.flavipes	2
Achillea.millefolium	Andrena.floricola	2
Achillea.millefolium	Andrena.minutula	2
Achillea.millefolium	Andrena.minutuloides	2
Achillea.millefolium	Andrena.strohmella	2
Achillea.millefolium	Andrena.subopaca	2
Achillea.millefolium	Apis.mellifera	3
Achillea.millefolium	Bombus.lapidarius	3
Achillea.millefolium	Bombus.pascuorum	2
Achillea.millefolium	Colletes.daviesanus	3
Achillea.millefolium	Colletes.similis	3
Achillea.millefolium	Epeolus.variegatus	2
Achillea.millefolium	Episyrphus.balteatus	2
Achillea.millefolium	Eristalis.horticola	3
Achillea.millefolium	Halictus.simplex-compressus-longobardicus	1
Achillea.millefolium	Hylaeus.brevicornis	2
Achillea.millefolium	Hylaeus.communis	2
Achillea.millefolium	Hylaeus.nigritus	2
Achillea.millefolium	Hylaeus.styriacus	2
Achillea.millefolium	Lasioglossum.calceatum	2
Achillea.millefolium	Lasioglossum.laticeps	3
Achillea.millefolium	Lasioglossum.malachurum	3
Achillea.millefolium	Lasioglossum.nitidulum	1
Achillea.millefolium	Lasioglossum.pauxillum	2
Achillea.millefolium	Lasioglossum.politum	3
Achillea.millefolium	Myathropa.florea	2
Achillea.millefolium	Seladonia.subaurata	3
Achillea.millefolium	Seladonia.submediterranea	2
Achillea.millefolium	Seladonia.tumulorum	2
Achillea.millefolium	Sphaerophoria.scripta	3
Achillea.millefolium	Sphecodes.miniatus	2
Achillea.millefolium	Sphecodes.rubicundus	2
Achillea.millefolium	Syrphus.ribesii	2
Achillea.millefolium	Syrphus.vitripennis	3
Aegopodium.podagraria	Andrena.minutuloides	2
Aegopodium.podagraria	Andrena.nigroaenea	2
Ajuga.reptans	Eucera.nigrescens	2
Alcea.rosea	Bombus.terrestris	3
Allium.carinatum	Apis.mellifera	6
Anthriscus.sylvestris	Andrena.minutula	8
Anthriscus.sylvestris	Bombus.vestalis	4
Anthriscus.sylvestris	Melanostoma.mellinum	2
Anthriscus.sylvestris	Platycheirus.scutatus	4
Arctium.minus	Bombus.campestris	1
Arctium.minus	Bombus.lapidarius	4
Arctium.minus	Bombus.pascuorum	1
Arctium.minus	Bombus.rupestris	7
Arctium.minus	Bombus.terrestris	2
Arctium.minus	Eupeodes.corollae	1
Arctium.minus	Lasioglossum.malachurum	2
Arctium.minus	Megachile.pilidens	1
Arctium.tomentosum	Apis.mellifera	9
Arctium.tomentosum	Bombus.lapidarius	5
Arctium.tomentosum	Bombus.pascuorum	4
Arctium.tomentosum	Bombus.sylvarum	3
Arctium.tomentosum	Bombus.terrestris	2
Arctium.tomentosum	Episyrphus.balteatus	2
Arctium.tomentosum	Halictus.scabiosae	2
Arctium.tomentosum	Lasioglossum.malachurum	1
Arctium.tomentosum	Megachile.centuncularis	1
Arctium.tomentosum	Scaeva.pyrastri	2
Asparagus.officinalis	Andrena.pilipes	2
Asparagus.officinalis	Apis.mellifera	16
Asparagus.officinalis	Bombus.lapidarius	20
Asparagus.officinalis	Bombus.lucorum	3
Asparagus.officinalis	Bombus.terrestris	36
Asparagus.officinalis	Episyrphus.balteatus	2
Asparagus.officinalis	Eupeodes.corollae	2
Asparagus.officinalis	Hoplitis.leucomelana	3
Asparagus.officinalis	Lasioglossum.calceatum	2
Asparagus.officinalis	Lasioglossum.pauxillum	2
Asparagus.officinalis	Platycheirus.peltatus	2
Asparagus.officinalis	Sphaerophoria.scripta	2
Astragalus.glycyphyllos	Bombus.hortorum	2
Astragalus.glycyphyllos	Bombus.lapidarius	2
Astrantia.major	Andrena.minutula	3
Astrantia.major	Bombus.pascuorum	2
Astrantia.major	Hylaeus.punctatus	3
Ballota.nigra	Anthophora.furcata	3
Ballota.nigra	Anthophora.manicatum	2
Ballota.nigra	Apis.mellifera	3
Ballota.nigra	Bombus.hortorum	2
Ballota.nigra	Bombus.lapidarius	3
Ballota.nigra	Bombus.pascuorum	7
Ballota.nigra	Bombus.sylvarum	3
Ballota.nigra	Bombus.terrestris	4
Ballota.nigra	Bombus.vestalis	4
Ballota.nigra	Ceratina.cyanea	3
Ballota.nigra	Episyrphus.balteatus	3
Ballota.nigra	Lasioglossum.pauxillum	3
Ballota.nigra	Lasioglossum.politum	1
Ballota.nigra	Rophites.quinquespinosus	2
Ballota.nigra	Sphaerophoria.scripta	2
Betonica.officinalis	Anthophora.manicatum	2
Betonica.officinalis	Bombus.pascuorum	2
Bistorta.officinalis	Apis.mellifera	10
Bistorta.officinalis	Bombus.lucorum	2
Bistorta.officinalis	Lasioglossum.calceatum	3
Bistorta.officinalis	Lasioglossum.politum	5
Bistorta.officinalis	Lasioglossum.villosulum	2
Bistorta.officinalis	Megachile.centuncularis	2
Brassica.napus	Andrena.haemorrhoa	5
Brassica.napus	Andrena.minutuloides	5
Brassica.napus	Andrena.nigroaenea	11
Brassica.napus	Andrena.niveata	5
Brassica.napus	Apis.mellifera	32
Brassica.napus	Bombus.pratorum	5
Brassica.napus	Colletes.cunicularius	5
Brassica.napus	Episyrphus.balteatus	10
Brassica.napus	Eupeodes.corollae	5
Brassica.napus	Lasioglossum.nitidiusculum	19
Brassica.napus	Lasioglossum.pauxillum	5
Brassica.napus	Lasioglossum.quadrinotatum	5
Brassica.napus	Melecta.albifrons	4
Brassica.napus	Osmia.bicornis	5
Brassica.napus	Osmia.brevicornis	5
Brassica.napus	Platycheirus.scutatus	19
Brassica.napus	Sphecodes.miniatus	5
Bryonia.dioica	Apis.mellifera	5
Bryonia.dioica	Bombus.pascuorum	2
Bryonia.dioica	Lasioglossum.morio	2
Bryonia.dioica	Lasioglossum.nitidulum	2
Bryonia.dioica	Lasioglossum.politum	3
Campanula.rotundifolia	Bombus.lapidarius	2
Campanula.rotundifolia	Bombus.soroeensis	2
Campanula.trachelium	Chelostoma.campanularum	2
Campanula.trachelium	Chelostoma.rapunculi	2
Carduus.acanthoides	Andrena.flavipes	2
Carduus.acanthoides	Andrena.ovatula	8
Carduus.acanthoides	Apis.mellifera	6
Carduus.acanthoides	Bombus.campestris	3
Carduus.acanthoides	Bombus.lapidarius	6
Carduus.acanthoides	Bombus.lucorum	2
Carduus.acanthoides	Bombus.pascuorum	4
Carduus.acanthoides	Bombus.rupestris	2
Carduus.acanthoides	Bombus.soroeensis	2
Carduus.acanthoides	Bombus.sylvarum	3
Carduus.acanthoides	Bombus.terrestris	6
Carduus.acanthoides	Bombus.vestalis	3
Carduus.acanthoides	Coelioxys.inermis	2
Carduus.acanthoides	Colletes.daviesanus	2
Carduus.acanthoides	Dasypoda.hirtipes	2
Carduus.acanthoides	Episyrphus.balteatus	3
Carduus.acanthoides	Eristalis.intricaria	2
Carduus.acanthoides	Eristalis.tenax	6
Carduus.acanthoides	Eupeodes.corollae	2
Carduus.acanthoides	Halictus.langobardicus	2
Carduus.acanthoides	Halictus.quadricinctus	2
Carduus.acanthoides	Halictus.rubicundus	1
Carduus.acanthoides	Halictus.scabiosae	4
Carduus.acanthoides	Halictus.simplex-compressus-longobardicus	3
Carduus.acanthoides	Helophilus.trivittatus	9
Carduus.acanthoides	Lasioglossum.aeratum	3
Carduus.acanthoides	Lasioglossum.albipes	3
Carduus.acanthoides	Lasioglossum.calceatum	4
Carduus.acanthoides	Lasioglossum.interruptum	3
Carduus.acanthoides	Lasioglossum.leucozonium	2
Carduus.acanthoides	Lasioglossum.lineare	2
Carduus.acanthoides	Lasioglossum.malachurum	6
Carduus.acanthoides	Lasioglossum.morio	3
Carduus.acanthoides	Lasioglossum.nitidiusculum	2
Carduus.acanthoides	Lasioglossum.pauxillum	3
Carduus.acanthoides	Lasioglossum.politum	3
Carduus.acanthoides	Lasioglossum.puncticolle	5
Carduus.acanthoides	Lasioglossum.semilucens	1
Carduus.acanthoides	Megachile.lagopoda	2
Carduus.acanthoides	Megachile.pilidens	2
Carduus.acanthoides	Megachile.versicolor	3
Carduus.acanthoides	Megachile.willughbiella	2
Carduus.acanthoides	Melitta.leporina	3
Carduus.acanthoides	Osmia.niveata	1
Carduus.acanthoides	Osmia.spinulosa	5
Carduus.acanthoides	Pseudoanthidium.nanum	2
Carduus.acanthoides	Scaeva.pyrastri	2
Carduus.acanthoides	Seladonia.confusus	3
Carduus.acanthoides	Seladonia.semitecta	2
Carduus.acanthoides	Seladonia.subaurata	3
Carduus.acanthoides	Seladonia.submediterranea	1
Carduus.acanthoides	Seladonia.tumulorum	2
Carduus.acanthoides	Sphaerophoria.scripta	4
Carduus.acanthoides	Sphecodes.albilabris	3
Carduus.acanthoides	Sphecodes.geoffrellus	1
Carduus.acanthoides	Sphecodes.gibbus	3
Carduus.acanthoides	Stelis.phaeoptera	1
Carduus.acanthoides	Syrphus.ribesii	2
Carduus.nutans	Bombus.terrestris	2
Centaurea.cyanus	Apis.mellifera	8
Centaurea.cyanus	Bombus.lapidarius	3
Centaurea.cyanus	Halictus.scabiosae	8
Centaurea.cyanus	Lasioglossum.malachurum	2
Centaurea.cyanus	Lasioglossum.morio	2
Centaurea.jacea	Apis.mellifera	7
Centaurea.jacea	Bombus.campestris	9
Centaurea.jacea	Bombus.lapidarius	3
Centaurea.jacea	Bombus.pascuorum	3
Centaurea.jacea	Bombus.rupestris	6
Centaurea.jacea	Bombus.sylvarum	2
Centaurea.jacea	Bombus.terrestris	2
Centaurea.jacea	Bombus.vestalis	3
Centaurea.jacea	Epeolus.variegatus	2
Centaurea.jacea	Episyrphus.balteatus	3
Centaurea.jacea	Halictus.quadricinctus	3
Centaurea.jacea	Halictus.scabiosae	2
Centaurea.jacea	Halictus.simplex-compressus-longobardicus	4
Centaurea.jacea	Helophilus.trivittatus	2
Centaurea.jacea	Lasioglossum.calceatum	4
Centaurea.jacea	Lasioglossum.malachurum	3
Centaurea.jacea	Lasioglossum.puncticolle	7
Centaurea.jacea	Sphaerophoria.scripta	3
Centaurea.scabiosa	Apis.mellifera	6
Centaurea.scabiosa	Bombus.lapidarius	3
Centaurea.scabiosa	Bombus.pascuorum	3
Centaurea.scabiosa	Bombus.terrestris	3
Centaurea.scabiosa	Halictus.maculatus	1
Centaurea.scabiosa	Halictus.quadricinctus	2
Centaurea.scabiosa	Halictus.scabiosae	3
Centaurea.scabiosa	Halictus.simplex-compressus-longobardicus	4
Centaurea.scabiosa	Helophilus.trivittatus	3
Centaurea.scabiosa	Hylaeus.nigritus	3
Centaurea.scabiosa	Lasioglossum.clypeare	2
Centaurea.scabiosa	Lasioglossum.malachurum	3
Centaurea.scabiosa	Megachile.willughbiella	3
Centaurea.scabiosa	Osmia.niveata	3
Centranthus.ruber	Apis.mellifera	3
Centranthus.ruber	Bombus.hortorum	2
Centranthus.ruber	Bombus.pratorum	2
Cerastium.arvense	Osmia.brevicornis	3
Chondrilla.juncea	Apis.mellifera	2
Chondrilla.juncea	Dasypoda.hirtipes	6
Chondrilla.juncea	Lasioglossum.brevicorne	2
Chondrilla.juncea	Lasioglossum.leucozonium	4
Chondrilla.juncea	Seladonia.tumulorum	2
Cirsium.arvense	Andrena.minutula	3
Cirsium.arvense	Apis.mellifera	6
Cirsium.arvense	Bombus.lapidarius	3
Cirsium.arvense	Bombus.lucorum	2
Cirsium.arvense	Bombus.rupestris	4
Cirsium.arvense	Bombus.sylvarum	15
Cirsium.arvense	Bombus.terrestris	3
Cirsium.arvense	Bombus.vestalis	4
Cirsium.arvense	Episyrphus.balteatus	2
Cirsium.arvense	Halictus.scabiosae	2
Cirsium.arvense	Helophilus.hybridus	2
Cirsium.arvense	Hylaeus.angustatus	2
Cirsium.arvense	Hylaeus.communis	3
Cirsium.arvense	Hylaeus.dilatatus	2
Cirsium.arvense	Lasioglossum.calceatum	6
Cirsium.arvense	Lasioglossum.laticeps	2
Cirsium.arvense	Lasioglossum.nitidiusculum	2
Cirsium.arvense	Lasioglossum.pauxillum	6
Cirsium.arvense	Macropis.europaea	2
Cirsium.arvense	Osmia.spinulosa	2
Cirsium.arvense	Sphaerophoria.scripta	2
Cirsium.oleraceum	Bombus.lapidarius	4
Cirsium.oleraceum	Bombus.sylvarum	8
Cirsium.palustre	Apis.mellifera	2
Cirsium.palustre	Bombus.lapidarius	21
Cirsium.palustre	Bombus.pascuorum	3
Cirsium.palustre	Bombus.sylvarum	11
Cirsium.palustre	Bombus.terrestris	8
Cirsium.palustre	Episyrphus.balteatus	2
Cirsium.palustre	Halictus.quadricinctus	2
Cirsium.palustre	Halictus.rubicundus	2
Cirsium.palustre	Helophilus.trivittatus	3
Cirsium.palustre	Lasioglossum.calceatum	2
Cirsium.palustre	Lasioglossum.zonulum	2
Cirsium.vulgare	Apis.mellifera	2
Cirsium.vulgare	Bombus.campestris	3
Cirsium.vulgare	Bombus.hypnorum	2
Cirsium.vulgare	Bombus.lapidarius	7
Cirsium.vulgare	Bombus.pascuorum	5
Cirsium.vulgare	Bombus.rupestris	2
Cirsium.vulgare	Bombus.soroeensis	4
Cirsium.vulgare	Bombus.terrestris	2
Cirsium.vulgare	Bombus.vestalis	2
Cirsium.vulgare	Halictus.scabiosae	2
Cirsium.vulgare	Lasioglossum.calceatum	2
Cirsium.vulgare	Megachile.versicolor	2
Cirsium.vulgare	Sphaerophoria.scripta	2
Cirsium.vulgare	Syrphus.vitripennis	2
Clematis.vitalba	Apis.mellifera	6
Clematis.vitalba	Bombus.hortorum	1
Clematis.vitalba	Bombus.lapidarius	2
Clematis.vitalba	Bombus.pascuorum	3
Clematis.vitalba	Bombus.terrestris	2
Clematis.vitalba	Episyrphus.balteatus	2
Clematis.vitalba	Helophilus.hybridus	2
Clematis.vitalba	Lasioglossum.calceatum	3
Clematis.vitalba	Lasioglossum.leucozonium	3
Clematis.vitalba	Lasioglossum.morio	3
Clematis.vitalba	Lasioglossum.nitidulum	3
Clematis.vitalba	Syrphus.torvus	2
Consolida.regalis	Bombus.hortorum	2
Consolida.regalis	Bombus.sylvarum	2
Convolvulus.arvensis	Andrena.bicolor	2
Convolvulus.arvensis	Andrena.flavipes	4
Convolvulus.arvensis	Andrena.minutula	2
Convolvulus.arvensis	Apis.mellifera	8
Convolvulus.arvensis	Bombus.lapidarius	2
Convolvulus.arvensis	Bombus.sylvarum	6
Convolvulus.arvensis	Bombus.terrestris	4
Convolvulus.arvensis	Episyrphus.balteatus	5
Convolvulus.arvensis	Eristalis.tenax	2
Convolvulus.arvensis	Eupeodes.corollae	2
Convolvulus.arvensis	Halictus.simplex-compressus-longobardicus	3
Convolvulus.arvensis	Lasioglossum.albipes	2
Convolvulus.arvensis	Lasioglossum.calceatum	3
Convolvulus.arvensis	Lasioglossum.lineare	2
Convolvulus.arvensis	Lasioglossum.malachurum	3
Convolvulus.arvensis	Lasioglossum.minutissimum	2
Convolvulus.arvensis	Lasioglossum.morio	2
Convolvulus.arvensis	Lasioglossum.pauxillum	7
Convolvulus.arvensis	Lasioglossum.tricinctum	2
Convolvulus.arvensis	Melanostoma.mellinum	2
Convolvulus.arvensis	Nomada.flavoguttata	2
Convolvulus.arvensis	Scaeva.pyrastri	2
Convolvulus.arvensis	Seladonia.tumulorum	2
Convolvulus.arvensis	Sphaerophoria.scripta	4
Cornus.sanguinea	Andrena.cineraria	2
Cornus.sanguinea	Andrena.nigroaenea	3
Cornus.sanguinea	Andrena.scotia	2
Cornus.sanguinea	Apis.mellifera	3
Crataegus.monogyna	Andrena.haemorrhoa	4
Crataegus.monogyna	Andrena.helvola	8
Crataegus.monogyna	Andrena.nigroaenea	4
Crataegus.monogyna	Andrena.scotia	2
Crataegus.monogyna	Andrena.subopaca	4
Crataegus.monogyna	Apis.mellifera	11
Crataegus.monogyna	Bombus.terrestris	3
Crataegus.monogyna	Colletes.cunicularius	3
Crataegus.monogyna	Lasioglossum.politum	3
Crataegus.monogyna	Osmia.brevicornis	3
Crepis.biennis	Apis.mellifera	4
Crepis.biennis	Bombus.lapidarius	6
Crepis.biennis	Bombus.pascuorum	2
Crepis.biennis	Bombus.terrestris	2
Crepis.biennis	Episyrphus.balteatus	3
Crepis.biennis	Eristalis.interrupta	6
Crepis.biennis	Eristalis.tenax	2
Crepis.biennis	Halictus.scabiosae	3
Crepis.biennis	Halictus.sexcinctus	2
Crepis.biennis	Helophilus.trivittatus	2
Crepis.biennis	Hylaeus.communis	1
Crepis.biennis	Lasioglossum.calceatum	2
Crepis.biennis	Lasioglossum.leucozonium	3
Crepis.biennis	Lasioglossum.malachurum	3
Crepis.biennis	Lasioglossum.nitidiusculum	3
Crepis.biennis	Lasioglossum.pauxillum	5
Crepis.biennis	Lasioglossum.villosulum	2
Crepis.biennis	Nomada.flavopicta	3
Crepis.biennis	Panurgus.calcaratus	3
Crepis.biennis	Seladonia.tumulorum	4
Crepis.biennis	Sphaerophoria.scripta	9
Crepis.biennis	Syrphus.ribesii	2
Crepis.biennis	Syrphus.vitripennis	3
Crepis.capillaris	Andrena.minutuloides	2
Crepis.capillaris	Apis.mellifera	3
Crepis.capillaris	Bombus.lucorum	3
Crepis.capillaris	Chelostoma.campanularum	3
Crepis.capillaris	Dasypoda.hirtipes	2
Crepis.capillaris	Episyrphus.balteatus	2
Crepis.capillaris	Heriades.truncorum	5
Crepis.capillaris	Lasioglossum.calceatum	2
Crepis.capillaris	Lasioglossum.morio	2
Crepis.capillaris	Lasioglossum.pauxillum	3
Crepis.capillaris	Lasioglossum.politum	2
Crepis.capillaris	Lasioglossum.villosulum	2
Crepis.capillaris	Megachile.centuncularis	2
Crepis.capillaris	Megachile.willughbiella	2
Crepis.capillaris	Melanostoma.mellinum	2
Crepis.capillaris	Panurgus.calcaratus	3
Crepis.capillaris	Seladonia.submediterranea	2
Crepis.capillaris	Seladonia.tumulorum	4
Crepis.capillaris	Sphaerophoria.scripta	2
Daucus.carota	Andrena.chrysosceles	2
Daucus.carota	Andrena.dorsata	3
Daucus.carota	Andrena.minutula	4
Daucus.carota	Andrena.minutuloides	3
Daucus.carota	Bombus.pascuorum	2
Daucus.carota	Bombus.vestalis	3
Daucus.carota	Eristalis.arbustorum	1
Daucus.carota	Eristalis.pertinax	2
Daucus.carota	Hylaeus.annularis	3
Daucus.carota	Hylaeus.communis	2
Daucus.carota	Hylaeus.punctatus	7
Daucus.carota	Hylaeus.styriacus	3
Daucus.carota	Lasioglossum.laticeps	3
Daucus.carota	Lasioglossum.malachurum	2
Daucus.carota	Lasioglossum.nitidulum	3
Daucus.carota	Myathropa.florea	3
Daucus.carota	Sphaerophoria.scripta	3
Deutzia.scabra	Anthophora.plumipes	2
Deutzia.scabra	Apis.mellifera	2
Dianthus.carthusianorum	Andrena.hattorfiana	1
Diplotaxis.tenuifolia	Apis.mellifera	6
Diplotaxis.tenuifolia	Bombus.pascuorum	4
Diplotaxis.tenuifolia	Episyrphus.balteatus	2
Diplotaxis.tenuifolia	Helophilus.trivittatus	3
Diplotaxis.tenuifolia	Lasioglossum.malachurum	4
Diplotaxis.tenuifolia	Lasioglossum.politum	2
Diplotaxis.tenuifolia	Melanostoma.mellinum	2
Diplotaxis.tenuifolia	Seladonia.subaurata	2
Diplotaxis.tenuifolia	Sphaerophoria.scripta	2
Echium.vulgare	Apis.mellifera	5
Echium.vulgare	Bombus.hortorum	3
Echium.vulgare	Bombus.lapidarius	4
Echium.vulgare	Bombus.pascuorum	3
Echium.vulgare	Bombus.pratorum	3
Echium.vulgare	Bombus.ruderatus	2
Echium.vulgare	Bombus.rupestris	2
Echium.vulgare	Bombus.sylvarum	3
Echium.vulgare	Bombus.terrestris	5
Echium.vulgare	Bombus.vestalis	3
Echium.vulgare	Ceratina.nigrolabiata	2
Echium.vulgare	Chelostoma.rapunculi	2
Echium.vulgare	Episyrphus.balteatus	2
Echium.vulgare	Hoplitis.adunca	8
Echium.vulgare	Hoplitis.anthocopoides	2
Echium.vulgare	Hylaeus.angustatus	2
Echium.vulgare	Hylaeus.brevicornis	2
Echium.vulgare	Lasioglossum.calceatum	2
Echium.vulgare	Lasioglossum.interruptum	2
Echium.vulgare	Lasioglossum.malachurum	4
Echium.vulgare	Lasioglossum.morio	2
Echium.vulgare	Lasioglossum.nitidulum	2
Echium.vulgare	Lasioglossum.politum	2
Echium.vulgare	Megachile.pilidens	2
Echium.vulgare	Rophites.quinquespinosus	3
Epilobium.angustifolium	Apis.mellifera	18
Epilobium.angustifolium	Bombus.hypnorum	3
Epilobium.angustifolium	Bombus.lapidarius	24
Epilobium.angustifolium	Bombus.lucorum	2
Epilobium.angustifolium	Bombus.pascuorum	10
Epilobium.angustifolium	Bombus.soroeensis	12
Epilobium.angustifolium	Bombus.terrestris	2
Epilobium.angustifolium	Lasioglossum.parvulum	2
Erodium.cicutarium	Lasioglossum.malachurum	3
Erodium.cicutarium	Lasioglossum.politum	3
Erodium.cicutarium	Lasioglossum.xanthopus	3
Eupatorium.cannabinum	Apis.mellifera	2
Eupatorium.cannabinum	Bombus.pascuorum	2
Eupatorium.cannabinum	Bombus.terrestris	4
Eupatorium.cannabinum	Seladonia.subaurata	2
Eupatorium.cannabinum	Sphecodes.albilabris	3
Euphorbia.cyparissias	Sphecodes.ferruginatus	3
Fragaria.vesca	Andrena.subopaca	6
Fragaria.vesca	Lasioglossum.calceatum	3
Fragaria.vesca	Lasioglossum.glabriusculum	6
Fragaria.vesca	Lasioglossum.pauxillum	5
Fragaria.vesca	Osmia.aurulenta	3
Fragaria.vesca	Osmia.bicolor	3
Fragaria.vesca	Osmia.brevicornis	5
Fragaria.vesca	Sphaerophoria.scripta	6
Galeopsis.tetrahit	Bombus.hortorum	2
Galeopsis.tetrahit	Bombus.lapidarius	6
Galeopsis.tetrahit	Bombus.pascuorum	2
Galeopsis.tetrahit	Sphaerophoria.scripta	2
Geranium.macrorrhizum	Apis.mellifera	5
Geranium.macrorrhizum	Bombus.hypnorum	2
Geranium.macrorrhizum	Bombus.pratorum	2
Geranium.palustre	Bombus.pascuorum	2
Geranium.pratense	Andrena.minutula	2
Geranium.pratense	Apis.mellifera	10
Geranium.pratense	Bombus.pascuorum	3
Geranium.pratense	Bombus.pratorum	2
Geranium.pratense	Lasioglossum.calceatum	2
Geranium.pratense	Lasioglossum.politum	2
Geranium.pyrenaicum	Andrena.niveata	4
Geranium.pyrenaicum	Bombus.sylvarum	2
Geranium.pyrenaicum	Episyrphus.balteatus	2
Geranium.pyrenaicum	Halictus.simplex-compressus-longobardicus	6
Geranium.pyrenaicum	Lasioglossum.leucozonium	3
Geranium.pyrenaicum	Lasioglossum.morio	2
Geranium.pyrenaicum	Lasioglossum.pauxillum	8
Geranium.pyrenaicum	Osmia.brevicornis	2
Geranium.pyrenaicum	Sphecodes.rubicundus	5
Geranium.robertianum	Apis.mellifera	2
Geranium.robertianum	Episyrphus.balteatus	2
Geranium.robertianum	Lasioglossum.calceatum	4
Geranium.robertianum	Lasioglossum.morio	3
Geranium.sanguineum	Apis.mellifera	2
Geranium.sanguineum	Bombus.terrestris	2
Geranium.sanguineum	Helophilus.pendulus	2
Geum.urbanum	Andrena.minutula	4
Geum.urbanum	Platycheirus.scutatus	2
Glechoma.hederacea	Anthophora.aestivalis	18
Glechoma.hederacea	Anthophora.plumipes	2
Heracleum.sphondylium	Andrena.minutuloides	2
Heracleum.sphondylium	Bombus.lapidarius	2
Heracleum.sphondylium	Eristalis.tenax	2
Heracleum.sphondylium	Lasioglossum.pauxillum	11
Heracleum.sphondylium	Myathropa.florea	2
Heracleum.sphondylium	Sphaerophoria.scripta	3
Hesperis.matronalis	Bombus.pascuorum	3
Hesperis.matronalis	Osmia.aurulenta	3
Hesperis.matronalis	Osmia.brevicornis	11
Hypochaeris.radicata	Lasioglossum.villosulum	5
Knautia.arvensis	Apis.mellifera	3
Knautia.arvensis	Bombus.campestris	9
Knautia.arvensis	Bombus.lapidarius	4
Knautia.arvensis	Bombus.pascuorum	3
Knautia.arvensis	Bombus.pratorum	2
Knautia.arvensis	Bombus.terrestris	2
Knautia.arvensis	Episyrphus.balteatus	2
Knautia.arvensis	Eristalis.interrupta	2
Knautia.arvensis	Halictus.quadricinctus	3
Knautia.arvensis	Halictus.scabiosae	3
Knautia.arvensis	Hoplitis.adunca	2
Knautia.arvensis	Lasioglossum.calceatum	2
Knautia.arvensis	Lasioglossum.villosulum	3
Knautia.arvensis	Trachusa.byssina	2
Lamium.album	Andrena.haemorrhoa	4
Lamium.album	Apis.mellifera	4
Lamium.album	Bombus.hortorum	14
Lamium.album	Bombus.hypnorum	4
Lamium.album	Bombus.pascuorum	3
Lamium.album	Bombus.pratorum	3
Lamium.album	Bombus.sylvarum	4
Lamium.album	Bombus.terrestris	4
Lamium.album	Lasioglossum.clypeare	4
Lamium.album	Lasioglossum.laevigatum	5
Lamium.album	Lasioglossum.pauxillum	4
Lamium.album	Megachile.pilidens	3
Lamium.amplexicaule	Andrena.dorsata	4
Lamium.amplexicaule	Anthophora.aestivalis	4
Lamium.amplexicaule	Bombus.lapidarius	7
Lamium.amplexicaule	Bombus.terrestris	4
Lamium.amplexicaule	Sphecodes.spinulosus	4
Lamium.purpureum	Anthophora.aestivalis	4
Lamium.purpureum	Anthophora.plumipes	4
Lamium.purpureum	Bombus.hortorum	5
Lamium.purpureum	Bombus.pascuorum	4
Lamium.purpureum	Bombus.sylvarum	7
Lamium.purpureum	Ceratina.cyanea	4
Lamium.purpureum	Osmia.aurulenta	5
Lamium.purpureum	Platycheirus.scutatus	5
Lathyrus.latifolius	Apis.mellifera	3
Lathyrus.latifolius	Halictus.scabiosae	1
Lathyrus.latifolius	Megachile.ericetorum	4
Lathyrus.latifolius	Megachile.willughbiella	2
Lathyrus.latifolius	Xylocopa.violacea	4
Lathyrus.pratensis	Apis.mellifera	2
Lathyrus.pratensis	Bombus.lapidarius	2
Lathyrus.pratensis	Bombus.lucorum	2
Lathyrus.pratensis	Bombus.pascuorum	5
Lathyrus.pratensis	Megachile.centuncularis	4
Lathyrus.pratensis	Sphaerophoria.scripta	2
Lathyrus.pratensis	Trachusa.byssina	3
Lavandula.angustifolia	Anthophora.furcata	2
Lavandula.angustifolia	Apis.mellifera	4
Lavandula.angustifolia	Bombus.bohemicus	2
Lavandula.angustifolia	Bombus.pascuorum	8
Lavandula.angustifolia	Bombus.terrestris	3
Lavandula.angustifolia	Bombus.vestalis	2
Lavandula.angustifolia	Megachile.ericetorum	3
Leucanthemum.vulgare	Andrena.barbilabris	3
Leucanthemum.vulgare	Apis.mellifera	2
Leucanthemum.vulgare	Colletes.daviesanus	4
Leucanthemum.vulgare	Episyrphus.balteatus	1
Leucanthemum.vulgare	Eristalis.pertinax	1
Leucanthemum.vulgare	Heriades.truncorum	2
Leucanthemum.vulgare	Lasioglossum.villosulum	18
Leucanthemum.vulgare	Lasioglossum.xanthopus	4
Leucanthemum.vulgare	Myathropa.florea	1
Leucanthemum.vulgare	Seladonia.tumulorum	4
Leucanthemum.vulgare	Sphaerophoria.scripta	13
Linaria.purpurea	Anthophora.plumipes	2
Linaria.purpurea	Bombus.lapidarius	2
Linaria.purpurea	Bombus.pascuorum	2
Lotus.corniculatus	Andrena.ovatula	2
Lotus.corniculatus	Andrena.wilkella	2
Lotus.corniculatus	Apis.mellifera	2
Lotus.corniculatus	Bombus.lapidarius	9
Lotus.corniculatus	Bombus.pascuorum	2
Lotus.corniculatus	Bombus.sylvarum	2
Lotus.corniculatus	Lasioglossum.nitidiusculum	3
Lotus.corniculatus	Megachile.pilidens	3
Lotus.corniculatus	Megachile.versicolor	3
Lotus.corniculatus	Osmia.aurulenta	2
Lotus.corniculatus	Seladonia.tumulorum	2
Lotus.corniculatus	Trachusa.byssina	7
Malus.sylvestris	Apis.mellifera	10
Malus.sylvestris	Lasioglossum.lineare	3
Malus.sylvestris	Lasioglossum.politum	20
Malus.sylvestris	Osmia.brevicornis	3
Malus.sylvestris	Sphaerophoria.scripta	3
Malva.moschata	Apis.mellifera	4
Malva.sylvestris	Andrena.bicolor	2
Malva.sylvestris	Apis.mellifera	3
Malva.sylvestris	Bombus.lapidarius	3
Malva.sylvestris	Bombus.pascuorum	2
Malva.sylvestris	Bombus.sylvarum	4
Malva.sylvestris	Bombus.terrestris	6
Malva.sylvestris	Chelostoma.rapunculi	3
Malva.sylvestris	Lasioglossum.malachurum	3
Malva.sylvestris	Lasioglossum.pauxillum	4
Malva.sylvestris	Seladonia.tumulorum	2
Malva.sylvestris	Tetralonia.malvae	2
Medicago.lupulina	Andrena.minutula	2
Medicago.lupulina	Hylaeus.paulus	3
Medicago.lupulina	Lasioglossum.morio	2
Medicago.lupulina	Seladonia.tumulorum	3
Myosotis.sylvatica	Lasioglossum.pauxillum	4
Nepeta.cataria	Apis.mellifera	2
Odontites.vernus	Bombus.pascuorum	3
Onobrychis.viciifolia	Apis.mellifera	2
Onopordum.acanthium	Andrena.flavipes	2
Onopordum.acanthium	Apis.mellifera	5
Onopordum.acanthium	Bombus.hortorum	2
Onopordum.acanthium	Bombus.lapidarius	4
Onopordum.acanthium	Bombus.rupestris	2
Onopordum.acanthium	Bombus.sylvarum	3
Onopordum.acanthium	Bombus.terrestris	2
Onopordum.acanthium	Bombus.vestalis	3
Onopordum.acanthium	Episyrphus.balteatus	2
Onopordum.acanthium	Eupeodes.corollae	2
Onopordum.acanthium	Halictus.quadricinctus	3
Onopordum.acanthium	Halictus.scabiosae	2
Onopordum.acanthium	Halictus.simplex-compressus-longobardicus	2
Onopordum.acanthium	Lasioglossum.lineare	2
Onopordum.acanthium	Lasioglossum.malachurum	12
Onopordum.acanthium	Lasioglossum.pauxillum	3
Onopordum.acanthium	Lasioglossum.politum	2
Onopordum.acanthium	Megachile.pilidens	2
Origanum.vulgare	Apis.mellifera	3
Origanum.vulgare	Bombus.hypnorum	2
Origanum.vulgare	Bombus.lapidarius	2
Origanum.vulgare	Bombus.lucorum	3
Origanum.vulgare	Bombus.pascuorum	2
Origanum.vulgare	Bombus.terrestris	4
Origanum.vulgare	Bombus.vestalis	5
Origanum.vulgare	Coelioxys.mandibularis	1
Origanum.vulgare	Halictus.scabiosae	2
Origanum.vulgare	Halictus.simplex-compressus-longobardicus	5
Origanum.vulgare	Heriades.truncorum	1
Origanum.vulgare	Lasioglossum.calceatum	3
Origanum.vulgare	Lasioglossum.morio	2
Origanum.vulgare	Melitta.leporina	3
Origanum.vulgare	Seladonia.tumulorum	2
Origanum.vulgare	Sphaerophoria.scripta	2
Ornithogalum.umbellatum	Andrena.gravida	2
Ornithogalum.umbellatum	Andrena.labiata	4
Phacelia.tanacetifolia	Apis.mellifera	15
Phacelia.tanacetifolia	Bombus.lapidarius	12
Phacelia.tanacetifolia	Bombus.pascuorum	13
Phacelia.tanacetifolia	Bombus.pratorum	2
Phacelia.tanacetifolia	Bombus.terrestris	8
Phacelia.tanacetifolia	Bombus.vestalis	2
Phacelia.tanacetifolia	Coelioxys.rufescens	4
Phacelia.tanacetifolia	Episyrphus.balteatus	2
Phacelia.tanacetifolia	Halictus.scabiosae	12
Phacelia.tanacetifolia	Lasioglossum.aeratum	2
Phacelia.tanacetifolia	Lasioglossum.interruptum	8
Phacelia.tanacetifolia	Lasioglossum.malachurum	4
Phacelia.tanacetifolia	Osmia.aurulenta	4
Phacelia.tanacetifolia	Seladonia.subaurata	4
Phacelia.tanacetifolia	Sphaerophoria.scripta	3
Potentilla.argentea	Episyrphus.balteatus	2
Potentilla.argentea	Hylaeus.gredleri	3
Potentilla.argentea	Lasioglossum.aeratum	2
Potentilla.argentea	Lasioglossum.pauxillum	2
Potentilla.argentea	Lasioglossum.politum	2
Potentilla.argentea	Nomada.conjungens	2
Potentilla.argentea	Seladonia.subaurata	5
Potentilla.argentea	Sphaerophoria.scripta	3
Potentilla.reptans	Andrena.enslinella	2
Potentilla.reptans	Andrena.flavipes	2
Potentilla.reptans	Andrena.minutula	3
Potentilla.reptans	Apis.mellifera	4
Potentilla.reptans	Bombus.sylvarum	2
Potentilla.reptans	Episyrphus.balteatus	2
Potentilla.reptans	Eristalis.tenax	2
Potentilla.reptans	Halictus.rubicundus	2
Potentilla.reptans	Hylaeus.brevicornis	3
Potentilla.reptans	Lasioglossum.albipes	2
Potentilla.reptans	Lasioglossum.malachurum	3
Potentilla.reptans	Lasioglossum.morio	2
Potentilla.reptans	Lasioglossum.pauxillum	2
Potentilla.reptans	Melanostoma.mellinum	2
Potentilla.reptans	Osmia.spinulosa	2
Potentilla.reptans	Seladonia.leucahenea	4
Potentilla.reptans	Seladonia.tumulorum	3
Potentilla.reptans	Sphaerophoria.scripta	2
Potentilla.reptans	Stelis.ornatula	2
Prunella.vulgaris	Bombus.pascuorum	3
Prunella.vulgaris	Lasioglossum.morio	3
Prunus.avium	Apis.mellifera	11
Ranunculus.acris	Andrena.nigroaenea	3
Ranunculus.acris	Epistrophe.nitidicollis	3
Ranunculus.acris	Episyrphus.balteatus	3
Ranunculus.acris	Halictus.simplex-compressus-longobardicus	3
Ranunculus.acris	Lasioglossum.laevigatum	5
Ranunculus.acris	Lasioglossum.leucopus	5
Ranunculus.acris	Lasioglossum.pauxillum	4
Ranunculus.acris	Lasioglossum.villosulum	9
Ranunculus.acris	Lasioglossum.zonulum	4
Ranunculus.acris	Megachile.versicolor	4
Ranunculus.acris	Osmia.bicornis	2
Ranunculus.acris	Osmia.brevicornis	4
Ranunculus.acris	Platycheirus.albimanus	3
Ranunculus.acris	Seladonia.subaurata	4
Ranunculus.acris	Seladonia.tumulorum	4
Ranunculus.acris	Sphaerophoria.scripta	3
Ranunculus.repens	Andrena.haemorrhoa	3
Ranunculus.repens	Chelostoma.florisomne	4
Ranunculus.repens	Helophilus.pendulus	2
Ranunculus.repens	Lasioglossum.pauxillum	2
Ranunculus.repens	Lasioglossum.villosulum	3
Ranunculus.repens	Osmia.brevicornis	5
Ranunculus.repens	Seladonia.confusus	5
Rubus.caesius	Andrena.minutula	9
Rubus.caesius	Andrena.minutuloides	3
Rubus.caesius	Apis.mellifera	2
Rubus.caesius	Bombus.pascuorum	2
Rubus.caesius	Bombus.terrestris	2
Rubus.caesius	Episyrphus.balteatus	3
Rubus.caesius	Helophilus.pendulus	2
Rubus.caesius	Helophilus.trivittatus	4
Rubus.caesius	Hylaeus.brevicornis	3
Rubus.caesius	Lasioglossum.leucozonium	3
Rubus.caesius	Lasioglossum.morio	2
Rubus.caesius	Lasioglossum.nitidiusculum	2
Rubus.caesius	Lasioglossum.politum	4
Rubus.caesius	Lasioglossum.punctatissimum	3
Rubus.caesius	Megachile.centuncularis	2
Rubus.caesius	Seladonia.tumulorum	2
Rubus.caesius	Sphaerophoria.scripta	2
Rubus.idaeus	Andrena.nigroaenea	3
Rubus.idaeus	Apis.mellifera	7
Salvia.nemorosa	Apis.mellifera	5
Salvia.nemorosa	Bombus.lucorum	2
Salvia.nemorosa	Bombus.pascuorum	3
Salvia.nemorosa	Bombus.pratorum	2
Salvia.nemorosa	Bombus.terrestris	31
Salvia.nemorosa	Helophilus.trivittatus	2
Salvia.nemorosa	Hylaeus.communis	3
Salvia.nemorosa	Lasioglossum.malachurum	2
Salvia.nemorosa	Lasioglossum.pauxillum	2
Salvia.nemorosa	Lasioglossum.politum	5
Salvia.nemorosa	Melitta.leporina	3
Salvia.nemorosa	Seladonia.confusus	2
Salvia.nemorosa	Seladonia.tumulorum	2
Salvia.nemorosa	Sphaerophoria.scripta	2
Salvia.nemorosa	Syrphus.vitripennis	2
Salvia.pratensis	Anthophora.aestivalis	3
Salvia.pratensis	Anthophora.quadrimaculata	3
Salvia.pratensis	Apis.mellifera	3
Salvia.pratensis	Bombus.hortorum	11
Salvia.pratensis	Bombus.pascuorum	3
Salvia.pratensis	Bombus.pratorum	3
Salvia.pratensis	Halictus.simplex-compressus-longobardicus	3
Salvia.pratensis	Lasioglossum.lineare	2
Salvia.pratensis	Lasioglossum.marginellum	3
Salvia.pratensis	Lasioglossum.morio	2
Salvia.pratensis	Lasioglossum.pauxillum	2
Salvia.pratensis	Lasioglossum.politum	9
Salvia.pratensis	Lasioglossum.xanthopus	3
Salvia.pratensis	Osmia.aurulenta	6
Salvia.pratensis	Sphaerophoria.scripta	3
Scabiosa.ochroleuca	Andrena.marginata	2
Scabiosa.ochroleuca	Apis.mellifera	2
Scabiosa.ochroleuca	Bombus.lapidarius	2
Scabiosa.ochroleuca	Bombus.pascuorum	10
Scabiosa.ochroleuca	Bombus.pratorum	2
Scabiosa.ochroleuca	Bombus.terrestris	3
Scabiosa.ochroleuca	Bombus.vestalis	2
Scabiosa.ochroleuca	Eristalis.tenax	1
Scabiosa.ochroleuca	Halictus.scabiosae	2
Scabiosa.ochroleuca	Halictus.simplex-compressus-longobardicus	2
Scabiosa.ochroleuca	Lasioglossum.calceatum	2
Silene.latifolia	Lasioglossum.politum	1
Silene.latifolia	Sphaerophoria.scripta	4
Sinapis.arvensis	Episyrphus.balteatus	4
Sisymbrium.officinale	Lasioglossum.nitidiusculum	2
Sisymbrium.officinale	Sphaerophoria.scripta	4
Solidago.virgaurea	Bombus.lapidarius	3
Solidago.virgaurea	Sphaerophoria.scripta	2
Stachys.palustris	Bombus.sylvarum	6
Stachys.sylvatica	Bombus.pascuorum	5
Stellaria.holostea	Episyrphus.balteatus	5
Stellaria.holostea	Nomada.flavoguttata	5
Stellaria.holostea	Osmia.brevicornis	3
Stellaria.media	Andrena.minutula	3
Stellaria.media	Andrena.minutuloides	4
Stellaria.media	Lasioglossum.pauxillum	7
Stellaria.media	Sphaerophoria.scripta	7
Stellaria.media	Sphecodes.majalis	3
Symphoricarpos.albus	Apis.mellifera	8
Symphoricarpos.albus	Bombus.hypnorum	3
Symphoricarpos.albus	Bombus.pascuorum	4
Symphoricarpos.albus	Bombus.pratorum	3
Symphoricarpos.albus	Bombus.terrestris	4
Symphoricarpos.albus	Bombus.vestalis	2
Symphoricarpos.albus	Episyrphus.balteatus	2
Symphoricarpos.albus	Lasioglossum.calceatum	3
Symphoricarpos.albus	Lasioglossum.nitidiusculum	2
Symphoricarpos.albus	Lasioglossum.sexstrigatum	2
Symphoricarpos.albus	Myathropa.florea	3
Symphytum.asperum	Anthophora.plumipes	4
Symphytum.asperum	Bombus.lapidarius	4
Symphytum.asperum	Bombus.pratorum	4
Symphytum.asperum	Osmia.bicornis	4
Symphytum.asperum	Osmia.brevicornis	4
Symphytum.asperum	Xylocopa.violacea	4
Symphytum.officinale	Bombus.hortorum	4
Symphytum.officinale	Bombus.pascuorum	2
Symphytum.officinale	Bombus.pratorum	5
Symphytum.officinale	Bombus.sylvarum	10
Symphytum.officinale	Bombus.terrestris	4
Symphytum.officinale	Osmia.bicornis	4
Syringa.vulgaris	Colletes.cunicularius	4
Telekia.speciosa	Halictus.scabiosae	2
Telekia.speciosa	Megachile.centuncularis	2
Tilia.cordata	Apis.mellifera	5
Tilia.cordata	Bombus.lapidarius	2
Tilia.cordata	Bombus.lucorum	2
Tilia.cordata	Bombus.pratorum	2
Tilia.cordata	Bombus.terrestris	2
Tilia.cordata	Eristalis.tenax	2
Torilis.japonica	Lasioglossum.politum	2
Torilis.japonica	Sphaerophoria.scripta	2
Trifolium.campestre	Bombus.pascuorum	1
Trifolium.campestre	Colletes.daviesanus	1
Trifolium.campestre	Halictus.simplex-compressus-longobardicus	1
Trifolium.dubium	Lasioglossum.villosulum	8
Trifolium.pratense	Andrena.gravida	2
Trifolium.pratense	Andrena.helvola	3
Trifolium.pratense	Andrena.nigroaenea	4
Trifolium.pratense	Andrena.wilkella	2
Trifolium.pratense	Anthidiellum.strigatum	2
Trifolium.pratense	Anthophora.aestivalis	7
Trifolium.pratense	Apis.mellifera	5
Trifolium.pratense	Bombus.hortorum	6
Trifolium.pratense	Bombus.lapidarius	2
Trifolium.pratense	Bombus.pascuorum	4
Trifolium.pratense	Bombus.sylvarum	2
Trifolium.pratense	Bombus.terrestris	2
Trifolium.pratense	Eucera.longicornis	2
Trifolium.pratense	Lasioglossum.lativentre	5
Trifolium.pratense	Lasioglossum.pauxillum	2
Trifolium.pratense	Megachile.lagopoda	2
Trifolium.pratense	Seladonia.subaurata	5
Trifolium.pratense	Seladonia.tumulorum	3
Trifolium.pratense	Sphecodes.ephippius	3
Trifolium.repens	Andrena.afzeliella	2
Trifolium.repens	Andrena.dorsata	1
Trifolium.repens	Andrena.flavipes	2
Trifolium.repens	Andrena.gravida	4
Trifolium.repens	Andrena.labialis	2
Trifolium.repens	Andrena.minutula	2
Trifolium.repens	Andrena.wilkella	2
Trifolium.repens	Apis.mellifera	7
Trifolium.repens	Bombus.lapidarius	5
Trifolium.repens	Bombus.lucorum	2
Trifolium.repens	Bombus.pascuorum	4
Trifolium.repens	Bombus.soroeensis	2
Trifolium.repens	Bombus.sylvarum	2
Trifolium.repens	Bombus.terrestris	2
Trifolium.repens	Bombus.vestalis	3
Trifolium.repens	Episyrphus.balteatus	2
Trifolium.repens	Eucera.longicornis	2
Trifolium.repens	Hoplitis.claviventris	3
Trifolium.repens	Lasioglossum.lativentre	2
Trifolium.repens	Lasioglossum.xanthopus	2
Trifolium.repens	Melitta.leporina	2
Trifolium.repens	Osmia.caerulescens	2
Trifolium.repens	Seladonia.subaurata	8
Trifolium.repens	Seladonia.tumulorum	3
Trifolium.repens	Sphaerophoria.scripta	2
Trifolium.repens	Syrphus.torvus	2
Tripleurospermum.maritimum	Andrena.alfkenella	2
Tripleurospermum.maritimum	Andrena.flavipes	4
Tripleurospermum.maritimum	Andrena.gravida	4
Tripleurospermum.maritimum	Andrena.minutula	3
Tripleurospermum.maritimum	Andrena.minutuloides	2
Tripleurospermum.maritimum	Bombus.lapidarius	8
Tripleurospermum.maritimum	Bombus.sylvarum	5
Tripleurospermum.maritimum	Bombus.terrestris	10
Tripleurospermum.maritimum	Colletes.daviesanus	3
Tripleurospermum.maritimum	Colletes.similis	3
Tripleurospermum.maritimum	Episyrphus.balteatus	3
Tripleurospermum.maritimum	Eristalis.tenax	4
Tripleurospermum.maritimum	Eupeodes.corollae	2
Tripleurospermum.maritimum	Halictus.maculatus	2
Tripleurospermum.maritimum	Heriades.truncorum	2
Tripleurospermum.maritimum	Hylaeus.communis	3
Tripleurospermum.maritimum	Lasioglossum.lineare	3
Tripleurospermum.maritimum	Lasioglossum.malachurum	6
Tripleurospermum.maritimum	Lasioglossum.nitidiusculum	4
Tripleurospermum.maritimum	Lasioglossum.pauxillum	4
Tripleurospermum.maritimum	Lasioglossum.politum	2
Tripleurospermum.maritimum	Lasioglossum.tricinctum	4
Tripleurospermum.maritimum	Lasioglossum.xanthopus	4
Tripleurospermum.maritimum	Seladonia.leucahenea	1
Tripleurospermum.maritimum	Seladonia.subaurata	2
Tripleurospermum.maritimum	Seladonia.submediterranea	2
Tripleurospermum.maritimum	Sphaerophoria.scripta	5
Tripleurospermum.maritimum	Sphecodes.crassus	1
Tripleurospermum.maritimum	Sphecodes.ephippius	2
Tripleurospermum.maritimum	Sphecodes.geoffrellus	2
Tripleurospermum.maritimum	Sphecodes.miniatus	2
Tripleurospermum.maritimum	Stelis.breviuscula	2
Tripleurospermum.maritimum	Syritta.pipiens	2
Veronica.chamaedrys	Andrena.angustior	5
Veronica.chamaedrys	Andrena.cineraria	5
Veronica.chamaedrys	Andrena.labiata	5
Veronica.chamaedrys	Andrena.minutula	3
Veronica.chamaedrys	Andrena.minutuloides	5
Veronica.chamaedrys	Andrena.subopaca	6
Veronica.chamaedrys	Andrena.viridescens	4
Veronica.chamaedrys	Anthophora.aestivalis	3
Veronica.chamaedrys	Episyrphus.balteatus	9
Veronica.chamaedrys	Eupeodes.corollae	5
Veronica.chamaedrys	Lasioglossum.minutissimum	2
Veronica.chamaedrys	Lasioglossum.pauxillum	3
Veronica.chamaedrys	Lasioglossum.rufitarse	5
Veronica.chamaedrys	Lasioglossum.villosulum	4
Veronica.chamaedrys	Osmia.bicornis	5
Veronica.chamaedrys	Osmia.brevicornis	5
Veronica.chamaedrys	Seladonia.subaurata	4
Veronica.chamaedrys	Sphaerophoria.scripta	4
Veronica.persica	Andrena.labiata	4
Veronica.persica	Andrena.minutula	4
Veronica.persica	Andrena.niveata	4
Veronica.persica	Andrena.viridescens	2
Veronica.persica	Lasioglossum.aeratum	4
Veronica.persica	Lasioglossum.pauxillum	4
Veronica.persica	Sphaerophoria.scripta	4
Vicia.cracca	Bombus.lapidarius	14
Vicia.cracca	Bombus.lucorum	3
Vicia.cracca	Bombus.pascuorum	3
Vicia.cracca	Bombus.soroeensis	2
Vicia.cracca	Melitta.leporina	2
Vicia.faba	Bombus.terrestris	5
Vicia.sativa	Andrena.nigroaenea	2
Vicia.sativa	Andrena.wilkella	3
Vicia.sativa	Anthophora.aestivalis	2
Vicia.sativa	Anthophora.plumipes	2
Vicia.sativa	Bombus.pascuorum	3
Vicia.sativa	Bombus.terrestris	3
Vicia.sativa	Eucera.nigrescens	9
Vicia.sativa	Megachile.circumcincta	3
Vicia.sativa	Sphaerophoria.scripta	3
Vicia.sepium	Andrena.lathyri	18
Vicia.sepium	Anthophora.aestivalis	4
Vicia.sepium	Apis.mellifera	2
Vicia.sepium	Bombus.hortorum	5
Vicia.sepium	Bombus.pascuorum	4
Vicia.sepium	Bombus.ruderatus	5
Vicia.sepium	Bombus.terrestris	2
Vicia.sepium	Eucera.nigrescens	3
Vicia.sepium	Megachile.circumcincta	5
Vicia.tetrasperma	Apis.mellifera	5
Vicia.villosa	Bombus.pascuorum	2
Vicia.villosa	Bombus.terrestris	4
Vicia.villosa	Eucera.nigrescens	2
Vicia.villosa	Sphaerophoria.scripta	3
Vinca.major	Anthophora.plumipes	2
Viola.arvensis	Andrena.subopaca	4
Viola.arvensis	Bombus.lapidarius	7
Viola.arvensis	Bombus.pascuorum	2
Viola.arvensis	Bombus.terrestris	4
Viola.arvensis	Lasioglossum.lativentre	3
Viola.arvensis	Lasioglossum.pauxillum	4
Viola.arvensis	Sphaerophoria.rueppellii	4
Viola.arvensis	Sphaerophoria.scripta	4
